# Supplementary material for: Six Newly Sequenced Chloroplast Genomes From Trentepohliales: The Inflated Genomes, Alternative Genetic Code and Dynamic Evolution
Source: Front Plant Sci. 2021 Dec 8;12:780054. doi: 10.3389/fpls.2021.780054 (PMC8692980; doi:10.3389/fpls.2021.780054)
Supplement: Supplementary Table S2 — Chlorophyta taxa used in the chloroplast phylogenomic analyses. [file Table_2.XLSX]

## Sheet: Sheet1
Class	Species	Strain	GenBank number
Ulvophyceae	Cephaleuros virescens	SAG 42.85	MW822747
Ulvophyceae	Cephaleuros tumidae-setae	BN 17	MW822748
Ulvophyceae	Cephaleuros karstenni	GD1942	MZ334628
Ulvophyceae	Cephaleuros parasiticus	GD1927	MZ334627
Ulvophyceae	Cephaleuros sp.	HZ-2017	MG721699-MG721702, MG721707, MG721710-MG721712, MG721715, MG721716, MG721719, MG721720, MG721727, MG721728, MG721730, MG721731, MG721733-MG721736, MG721738-MG721740, MG721743-MG721746, MG721749-MG721752.
Ulvophyceae	Trentepohlia sp.	YN1242	MZ334625
Ulvophyceae	Trentepohlia sp.	YN1317	MZ334626
Ulvophyceae	Trentepohlia odorata	DZ1317	MK580484
Ulvophyceae	Caulerpa ashmeadii	TS1851	NC_045914
Ulvophyceae	Caulerpa okamurae		KX809677
Ulvophyceae	Chlorodesmis fastigiata		NC_037364
Ulvophyceae	Tydemania expeditionis		NC_026796
Ulvophyceae	Ostreobium quekettii		NC_030629
Ulvophyceae	Ostreobium sp.		KY509314
Ulvophyceae	Bryopsis hypnoides		NC_013359
Ulvophyceae	Bryopsis plumosa		NC_026795
Ulvophyceae	Codium arenicola		NC_037366
Ulvophyceae	Derbesia sp.	WEST4838	NC_031367
Ulvophyceae	Ignatius tetrasporus	UTEX:2012	NC_034712
Ulvophyceae	Pseudocharacium americanum	UTEX 2112	NC_034711
Ulvophyceae	Gloeotilopsis planctonica		KX306824
Ulvophyceae	Rhexinema sarcinoideum	UTEX:1710	KX306821
Ulvophyceae	Sarcinofilum mucosum	SAG:4.90	NC_034709
Ulvophyceae	Hazenia capsulata		NC_034714
Ulvophyceae	Capsosiphon fulvescens		NC_039920
Ulvophyceae	Tupiella akineta		AY835431
Ulvophyceae	Ulva australis		NC_053611
Ulvophyceae	Ulva fenestrata	U64	NC_053612
Ulvophyceae	Ulva pseudorotundata	U112	NC_053616
Ulvophyceae	Ulva compressa		NC_050739
Ulvophyceae	Ulva flexuosa		KX579943
Ulvophyceae	Ulva prolifera		NC_036137
Ulvophyceae	Ulva sp.		KP720616
Ulvophyceae	Ulva lactuca		NC_042255
Ulvophyceae	Neodangemannia microcystis	SAG:2022	NC_034713
Ulvophyceae	Oltmannsiellopsis viridis		NC_008099
Chlorodendrophyceae	Scherffelia dubia	SAG:17.86	NC_029807
Chlorodendrophyceae	Tetraselmis sp.	CCMP 881	KU167097
Trebouxiophyceae	Fusochloris perforata	SAG:28.85	NC_025543
Trebouxiophyceae	Microthamnion kuetzingianum	UTEX:318	NC_025537
Trebouxiophyceae	Paradoxia multiseta	SAG:18.84	NC_025540
Trebouxiophyceae	Watanabea reniformis	SAG:211-9b	NC_025526
Trebouxiophyceae	Myrmecia israelensis	UTEX:1181	NC_025525
Trebouxiophyceae	Edaphochlorella mirabilis	SAG:38.88	NC_025528
Trebouxiophyceae	Koliella longiseta	UTEX:339	NC_025531
Trebouxiophyceae	Neocystis brevis		NC_025535
Trebouxiophyceae	Planctonema lauterbornii	SAG:68.94	KM462880
Trebouxiophyceae	Chlorella variabilis		NC_015359
Trebouxiophyceae	Parachlorella kessleri		NC_012978
Trebouxiophyceae	Marvania geminata	SAG:12.88	KM462888
Chlorophyceae	Coelastrella saipanensis		NC_042181
Chlorophyceae	Scenedesmus obliquus	UTEX 393	DQ396875
Chlorophyceae	Pediastrum duplex	EL0201CT	NC_034654
Chlorophyceae	Pseudopediastrum boryanum	IL0402MN	NC_037920
Chlorophyceae	Bracteacoccus giganteus	UTEX:1251	NC_028586
Chlorophyceae	Chromochloris zofingiensis	UTEX 56	NC_029672
Chlorophyceae	Mychonastes homosphaera	CAUP H6502	NC_029671
Chlorophyceae	Colemanosphaera angeleri		MH511734
Chlorophyceae	Volvox africanus	2013-0703-VO4	NC_039755
Chlorophyceae	Chlamydomonas reinhardtii		NC_005353
Chlorophyceae	Dunaliella salina		NC_016732
Chlorophyceae	Phacotus lenticularis	SAG:61-1	NC_028587
Chlorophyceae	Chaetophoropsis polyrhiza		NC_047431
Chlorophyceae	Stigeoclonium helveticum		NC_008372
Chlorophyceae	Uronema confervicola		NC_047430
Chlorophyceae	Aphanochaete elegans		MN701585
Chlorophyceae	Schizomeris leibleinii		NC_015645
Chlorophyceae	Oedogonium capilliforme	269-2_chl	MW250874
Chlorophyceae	Oedogonium cardiacum	SAG 575-1b	EU677193
Chlorophyceae	Oedocladium carolinianum	UTEX:LB 1686	NC_031510
Chlorophyceae	Floydiella terrestris	UTEX 1709	NC_014346
Pedinophyceae	Pedinomonas minor	UTEX:LB 1350	FJ968740
Pedinophyceae	Pedinomonas tuberculata	SAG:42.84	NC_025530
Pedinophyceae	Marsupiomonas sp.	NIES 1824	KM462870
Prasinophyte	Prasinoderma coloniale	CCMP:1220	NC_024817
Prasinophyte	Prasinophyceae sp.	MBIC10622	KJ746602
Prasinophyte	Prasinococcus sp.	CCMP1194	KJ746597
Prasinophyte	Pyramimonas parkeae		FJ493499
Prasinophyte	Monomastix sp.	OKE-1	FJ493497
