# Supplementary material for: Six Newly Sequenced Chloroplast Genomes From Trentepohliales: The Inflated Genomes, Alternative Genetic Code and Dynamic Evolution
Source: Front Plant Sci. 2021 Dec 8;12:780054. doi: 10.3389/fpls.2021.780054 (PMC8692980; doi:10.3389/fpls.2021.780054)
Supplement: Supplementary Table S4 — Comparison of genes content among members of Ulvophyceae. [file Table_4.XLSX]

## Sheet: Sheet1
Supplementary Table S4. Comparison of genes content among members of Ulvophyceae.
	Cephaleuros karstenii	Cephaleuros virescens	Cephaleuros parasiticus	Cephaleuros tumidae-setae	YN1242 Trentepohlia sp.	YN1317 Trentepohlia sp.	Trentepohlia odorata	Neodangemannia micro+is	Ulva fasciata	Trichosarcina mucosa	Pseudocharacium americanum	Caulerpa racemosa	Bryopsis plumosa
rpoC1	+	+	+	+	+	+	+	+	+	+	+	+	+
rpoC2	+	+	+	+	+	+	+	+	+	+	+	+	+
psbT	+	+	+	+	+	+	+	+	+	+	+	+	+
rpoA	+	+	+	+	+	+	+	+	+	+	+	+	+
psaC	+	+	+	+	+	+	+	+	+	+	+	+	+
rpl20	+	+	+	+	+	+	+	+	+	+	+	+	+
rps18	+	+	+	+	+	+	+	+	+	+	+	+	+
rpl12	+	+	+	+	+	+	-	+	+	+	+	-	+
rps3	+	+	+	+	+	+	+	+	+	+	+	+	+
rps9	+	+	+	+	+	+	+	+	+	+	+	+	+
rpl5	+	+	+	+	+	+	+	+	+	+	+	+	+
rpl14	+	+	+	+	+	+	+	+	+	+	+	+	+
rps4	+	+	+	+	+	+	+	+	+	+	+	+	+
infA	+	+	+	+	+	+	+	+	+	+	+	+	+
rps8	+	+	+	+	+	+	+	+	+	+	+	+	+
rpl16	+	+	+	+	+	+	+	+	+	+	-	+	+
tufA	-	+	+	+	+	+	+	+	+	+	+	+	+
chlN	+	+	+	+	+	+	+	+	-	-	+	+	+
rbcL	+	+	+	+	+	+	+	+	+	+	+	+	+
psbD	+	+	+	+	+	+	+	+	+	+	+	+	+
psbC	+	+	+	+	+	+	+	+	+	+	+	+	+
psaB	+	+	+	+	+	+	+	+	+	+	+	+	+
rps11	+	+	+	+	+	+	+	+	+	+	+	+	+
chlI	+	+	+	+	+	+	+	+	+	+	+	+	+
chlB	+	+	+	+	+	+	+	+	-	-	+	+	+
rpl32	+	+	+	+	+	+	-	+	+	+	+	+	+
atpH	+	+	+	+	+	+	+	+	+	+	+	+	+
atpF	+	+	+	+	+	+	+	+	+	+	+	+	+
psaA	+	+	+	+	+	+	+	+	+	+	+	+	+
psbK	+	+	+	+	+	+	+	+	+	+	+	+	+
chlL	+	+	+	+	+	+	+	+	-	-	+	+	+
psbE	+	+	+	+	+	+	+	+	+	+	+	+	+
ycf3	+	+	+	+	+	+	+	+	-	-	+	+	+
petG	+	+	+	+	+	+	+	+	+	+	+	+	+
petD	+	+	+	+	+	+	+	+	+	+	+	+	+
atpA	+	+	+	+	+	+	+	+	+	+	+	+	+
clpP	+	+	+	+	+	+	+	+	+	+	+	+	+
petB	+	+	+	+	+	+	+	+	+	+	+	+	+
petL	+	+	+	+	+	+	-	+	+	+	+	+	+
petL (two copies)	-	-	-	-	-	-	-	-	-	-	-	-	+
psbH	+	+	+	+	+	+	+	+	+	+	+	+	+
psbF	+	+	+	+	+	+	+	+	+	+	+	+	+
psbI	+	+	+	+	+	+	+	+	+	+	+	+	+
psbA	+	+	+	+	+	+	+	+	+	+	+	+	+
psbB	+	+	+	+	+	+	+	+	+	+	+	+	+
psaI	+	+	+	+	+	+	+	+	+	+	+	+	+
psbN	+	+	+	+	+	+	+	+	+	+	+	+	+
petA	+	+	+	+	+	+	+	+	+	+	+	+	+
psbZ	+	+	+	+	+	+	+	+	+	+	+	+	+
ccsA	+	+	+	+	+	+	+	+	+	+	+	+	+
psbM	+	+	+	+	+	+	+	+	+	+	+	+	+
ycf12	-	+	-	+	+	+	-	+	+	+	+	+	+
rps12	+	+	+	+	+	+	+	+	+	+	+	+	+
rps7	+	+	+	+	+	+	+	+	+	+	+	+	+
rps2	+	+	+	+	+	+	+	+	+	+	+	+	+
atpB	+	+	+	+	+	+	+	+	+	+	+	+	+
psbL	+	+	+	+	+	+	+	+	+	+	+	+	+
psbJ	+	+	+	+	+	+	+	+	+	+	+	+	+
rpl23	+	+	+	+	+	+	+	+	+	+	+	+	+
rpl2	+	+	+	+	+	+	+	+	+	+	+	+	+
rps19	+	+	+	+	+	+	+	+	+	+	+	+	+
psaJ	+	+	+	+	+	+	+	+	+	+	+	+	+
rps14	+	+	+	+	+	+	+	+	+	+	+	+	+
atpI	+	+	+	+	+	+	+	+	+	+	+	+	+
rpoB	+	+	+	+	+	+	+	+	+	+	+	+	+
ycf1	+	-	+	-	+	+	+	+	+	+	+	+	+
clpP (two copies)	-	-	-	-	-	-	+	-	-	-	-	-	-
ycf20	-	-	-	-	-	-	-	+	+	+	+	+	+
petD (two copies)	+	-	-	-	-	-	-	-	-	-	-	-	-
atpA (two copies)	+	-	-	-	-	-	-	-	-	-	-	+	+
psaM	-	-	-	-	-	-	-	+	+	+	+	+	+
minD	-	-	-	-	-	-	-	+	-	+	-	-	-
atpE	-	-	-	-	-	-	-	+	+	+	+	+	+
rpl19	-	-	-	-	-	-	-	+	+	+	+	+	+
ycf4	-	-	-	-	-	-	-	+	+	+	+	+	+
cemA	-	-	-	-	-	-	-	+	+	+	+	+	+
ftsH	-	-	-	-	-	-	-	+	+	+	+	+	+
tilS	-	-	-	-	-	-	-	+	-	+	-	+	+
rpl36	-	-	-	-	-	-	-	+	+	+	+	+	+
accD	-	-	-	-	-	-	-	+	+	+	+	+	+
chlI (two copies)	-	-	-	-	-	-	-	+	-	-	-	-	-
ycf3	-	-	-	-	-	-	-	+	+	+	-	-	-
ycf62	-	-	-	-	-	-	-	-	-	-	+	-	-
cysA	-	-	-	-	-	-	-	-	-	-	-	+	+
cysT	-	-	-	-	-	-	-	-	-	-	-	+	+
ycf47	-	-	-	-	-	-	-	-	-	-	-	-	+
rrs	+	+	+	+	+	+	+	+	+	+	+	+	+
rrs (two copies)	-	-	-	-	-	-	-	+	-	+	+	-	-
rrl	+	+	+	+	+	+	+	+	+	+	+	+	+
rrl (two copies)	-	-	-	-	-	-	+	+	-	+	+	-	-
rrf	+	+	+	+	+	+	-	+	-	+	+	+	+
rrf (two copies)	-	-	-	-	-	-	-	+	-	+	+	-	-
trnW-CCA	+	+	+	+	+	+	+	+	+	+	+	+	+
trnR-TCT	+	+	+	+	+	+	+	+	+	+	+	+	+
trnK-TTT	+	+	+	+	+	+	+	+	+	+	+	+	+
trnK-TTT (two copies)	-	-	+	+	-	-	-	-	-	-	-	-	-
trnE-TTC	+	+	+	+	+	+	+	+	+	+	+	+	+
trnS-TGA	+	+	+	+	+	+	+	+	+	+	+	+	+
trnS-GCT	+	+	+	+	+	+	+	+	+	+	+	+	+
trnA-TGC	+	+	+	+	+	+	+	+	+	+	+	+	+
trnI-AAT	+	+	+	+	+	+	+	-	-	-	-	-	-
trnY-GTA	+	+	+	+	+	+	+	+	+	+	+	+	+
trnT-TGT	+	+	+	+	+	+	+	+	+	+	+	+	+
trnR-ACG	+	+	+	+	+	+	+	+	+	+	+	+	+
trnQ-TTG	+	+	+	+	+	+	+	+	+	+	+	+	+
trnC-GCA	+	+	+	+	+	+	+	+	+	+	+	+	+
trnM-CAT	+	+	+	+	+	+	+	+	+	+	+	+	+
trnD-GTC	+	+	+	+	+	+	+	+	+	+	+	+	+
trnF-GAA	+	+	+	+	+	+	+	+	+	+	+	+	+
trnR-TCG	+	+	+	+	-	+	+	-	-	-	-	-	-
trnL-TAG	+	+	+	+	+	+	+	+	+	+	+	+	+
trnN-GTT	+	+	+	+	+	+	+	+	+	+	+	+	+
trnL-TAA	+	+	+	+	+	+	+	+	+	+	+	-	+
trnR-CCT	+	+	+	+	-	-	+	+	-	-	-	-	-
trnM-CAT (two copies)	+	+	+	+	+	+	+	+	+	+	+	+	+
trnH-GTG	+	+	+	+	+	+	+	+	+	+	+	+	+
trnP-TGG	+	+	+	+	+	+	+	+	+	+	+	+	+
trnV-TAC	+	+	+	+	+	+	+	+	+	+	+	+	+
trnG-TCC	+	+	+	+	+	+	+	+	+	+	+	+	+
trnM-CAT (three copies)	+	+	+	+	+	+	+	-	+	-	-	+	-
trnG-TCC	-	+	+	-	-	-	-	-	-	-	+	-	+
trnE-TTC	+	-	-	-	-	-	+	-	-	-	-	-	-
trnL-CAA	-	-	-	-	-	-	+	-	-	-	-	-	-
trnM-CAT (four copies)	+	-	-	-	-	-	+	-	-	-	-	-	-
trnM-CAT (five copies)	-	-	-	-	-	-	+	-	-	-	-	-	-
trnD-GTC (two copies)	+	-	-	-	-	-	-	-	-	-	-	-	-
trnG-GTC	-	-	-	-	-	-	-	+	-	-	-	-	-
trnI-CAT	-	-	-	-	-	-	-	+	+	-	+	-	+
trnI-GAT	-	-	-	-	-	-	-	+	+	+	+	+	+
trnI-GAT (two copies)	-	-	-	-	-	-	-	+	-	+	-	-	-
trnA-TGC	-	-	-	-	-	-	-	+	-	+	-	-	-
trnG-GCC	-	-	-	-	-	-	-	+	-	+	-	+	+
trnF-AAA	-	-	-	-	-	-	-	-	+	-	-	-	-
trnL-TAG (two copies)	-	-	-	-	-	-	-	-	-	-	+	-	-
trnR-CCG	-	-	-	-	-	-	-	-	-	+	+	+	-
trnT-GGT	-	-	-	-	-	-	-	-	-	-	+	-	-
trnL-GAG	-	-	-	-	-	-	-	-	-	-	-	+	-
77 genes were shared by all 13 taxa: rpoC2, rpoC1, psbT, rpoA, psaC, rpl20, rps18, rps3, rps9, rpl5, rpl14, rps4, infA, rps8, rbcL, psbD, psbC, psaB, rps11, chlI, atpH, atpF, psaA, psbK, psbE, petG, petD, atpA, clpP, petB, psbH, psbF, psbI, psbA, psbB, psaI, psbN, petA, psbZ, ccsA, psbM, rps12, rps7, rps2, atpB, psbL, psbJ, rpl23, rpl2, rps19, psaJ, rps14, atpI, rpoB, rrs, rrl, and the 21 tRNA ge…
