# Supplementary material for: Six Newly Sequenced Chloroplast Genomes From Trentepohliales: The Inflated Genomes, Alternative Genetic Code and Dynamic Evolution
Source: Front Plant Sci. 2021 Dec 8;12:780054. doi: 10.3389/fpls.2021.780054 (PMC8692980; doi:10.3389/fpls.2021.780054)
Supplement: Supplementary Table S5 — Genes with abnormal UAG/UGA codon in newly sequenced chloroplast genomes. No abnormal UAG/UGA codon was found in YN 1242 Trentepohlia sp. chloroplast genome. [file Table_5.XLSX]

## Sheet: Sheet1
Species Genes	SAG 42.85 C. virescens	BN17 C. tumidae-setae	GD1942 C. karstenni	GD1927 C. parasiticus	YN1317 Trentepohlia sp.
rps2			+		+
rps3	+	+	+	+
rps4	+		+	+
rps11		+	+		+
rps12	+	+		+
rps14	+		+	+
rpl5	+	+	+	+
rpl14	+	+	+	+
rpl20		+	+	+
chlB	+	+		+
ycf3		+	+
Total	7	8	9	8	2
Supplementary Table S5. Genes with abnormal UAG/UGA codon in newly sequenced chloroplast genomes. No abnormal UAG/UGA codon was found in YN 1242 Trentepohlia sp. chloroplast genome.
