# Supplementary material for: Six Newly Sequenced Chloroplast Genomes From Trentepohliales: The Inflated Genomes, Alternative Genetic Code and Dynamic Evolution
Source: Front Plant Sci. 2021 Dec 8;12:780054. doi: 10.3389/fpls.2021.780054 (PMC8692980; doi:10.3389/fpls.2021.780054)
Supplement: Supplementary Table S6 — Distribution and types of introns and number of intronic ORF in the newly sequenced chloroplast genomes of Trentepohliales. [file Table_6.XLSX]

## Sheet: Sheet1
Species	Genes	Position	Size (bp)	Types	Number of intronic ORFs
C. virescens SAG 42.85	rpoC2	116406	6995	GII	1
	rpoA	18595	286	GI
	rps3	3111	25	Undetermined
	rps3	3646	124	GI
	psbD	225747	3175	GII	3
	psbD	228963	880	GII
	psbC	285329	641	GI
	psbC	286194	196	GI
	psbC	286660	1879	GII	1
	psbC	288750	2495	GII	1
	psaB	195558	1185	GII
	psaB	197234	538	GI
	psaA	172041	4483	GII	2
	psaA	178002	601	GI
	psaA	178815	316	GI
	clpP	34899	1956	GII	1
	petB	40501	181	GI
	petB	40930	219	GI
	psbA	84520	923	GII
	psbA	85673	1681	GII
	psbA	87464	3150	GII	1
	psbA	90834	4449	GII	3
	psbA	95367	277	GI
	psbA	95871	1929	GII
	petA	155950	431	GI
	rrs	46089	591	GI
	rrs	47068	654	GI
	ccsA	159062	1029	GII
	ccsA	160659	97	Undetermined
	rpl2	204844	312	GI
	rpl2	205287	70	Undetermined
	rrl	244813	265	GI
	rrl	246108	2232	GI	1
	rrl	248685	1339	GI
	rrl	250237	351	GI
	rrl	250661	875	GI
	rps9	1913	130	GI
	trnG-UCC	81963	904	GII
	atpB	213990	1041	GII
	rps2	216007	25	Undetermined
	rps2	216232	49	Undetermined
	rps4	258426	131	GI
	chlN	274287	980	GII
C. tumidae-setae BN17	rpoC2	3424	28	Undetermined
	rpoC2	3631	607	GI
	rpoC2	4714	16	Undetermined
	rpoC2	5380	6964	GII	3
	rpoC1	14514	2302	GII	1
	rpoC1	17070	11610	GII	4
	rpoC1	29064	22	Undetermined
	rpoA	34401	772	GI
	rps3	49033	13	Undetermined
	rps3	49518	43	Undetermined
	rpl5	55659	28	Undetermined
	tufA	65871	220	GI
	rbcL	75762	151	GI
	psbD	82546	124	GI
	psbD	82780	284	GI
	psbD	83243	313	GI
	psbD	83903	1324	GII
	psbC	88591	2082	GII	1
	psbC	90900	247	GI
	psbC	91350	1170	GII
	psbC	92993	504	GI
	psaB	101418	1199	GII
	psaB	102974	3303	GII	2
	psaB	106661	290	GI
	psaB	107355	128	GI
	rps11	110613	13	Undetermined
	chlI	112306	262	GI
	chlB	114205	939	GI
	chlB	115337	297	GI
	chlB	115679	687	GI
	chlB	117579	55	Undetermined
	atpF	139663	723	GI
	atpF	140643	2308	GII
	psaA	146305	3787	GII	3
	ycf3	164451	19	Undetermined
	clpP	179079	1146	GII
	petB	182737	328	GI
	petB	183317	215	GI
	psbA	201581	195	GI
	psbA	201839	366	GI
	psbA	202333	190	GI
	psbA	202649	261	GI
	psbA	203095	382	GI
	psbA	203605	1144	GI
	petA	215354	920	GII
	petA	216637	1211	GII
	rrs	219635	34	Undetermined
	rrs	220039	3157	GII	2
	ccsA	231536	418	GI
	rps12	236303	64	Undetermined
	rpl2	252329	46	Undetermined
	rpl2	252527	130	GI
	rpl2	252614	40	Undetermined
	rpl2	252767	383	GI
	rrl	262317	1460	GI
	rrl	264093	439	GI
	rrl	264597	703	GI
	rrl	265794	305	GI
	rrl	266140	120	GI
	rpoB	277329	2386	GII	1
	rpoB	280711	1360	GII
	rpoB	282262	130	GI
C. karstenni GD1942	rpoC2	136435	10165	GII	3
	rpoC2	146923	94	GI
	rpoC2	147415	3033	GII
	rbcL	56225	197	GI
	psbD	299742	1356	GII
	psbD	301308	492	GI
	psbC	16885	643	GI
	psbC	18305	1462	GII
	psbC	19901	299	GI
	psbC	20437	501	GI
	psaB	343397	2271	GII
	psaB	346085	1029	GII
	psaA	303768	691	GI
	psaA	305783	541	GI
	petB	24055	125	GI
	psbA	93593	246	GI
	psbA	94132	265	GI
	psbA	94565	1978	GII
	psbA	96614	3137	GII
	psbA	100013	439	GI
	psbA	100581	670	GI
	petA	65137	87	Undetermined
	rrs	219286	563	GI
	ccsA	229224	76	Undetermined
	rrl	259985	273	GI
	rrl	260334	1293	GI
	rrl	262124	1699	GI
	rrl	264307	2779	GI
	rpoB	154439	130	GI
	atpB	291791	1012	GII
	rps2	294102	1667	GII
	psbB	76484	92	GI
	rps8	242806	166	GI
	rpl23	278097	3725	GII	3
C. parasiticus GD1927	rpoC2	29294	5848	GII	3
	rpoA	206433	583	GI
	rps3	193311	55	Undetermined
	rbcL	50926	616	GI
	rbcL	51668	738	GI
	psbD	113622	873	GI
	psbC	171628	788	GI
	psaB	137714	292	GI
	psaA	153209	571	GI
	psaA	154068	368	GI
	petB	230931	1093	GII
	psbA	255025	283	GI
	psbA	255602	300	GI
	psbA	255989	2556	GII
	psbA	258785	3016	GII
	psbA	261999	500	GI
	psbA	262739	60	Undetermined
	petA	62745	138	GI
	rrs	238228	661	GI
	rrs	239277	584	GI
	rrs	240303	360	GI
	rrs	240761	187	GI
	ccsA	64911	82	Undetermined
	rrl	105109	372	GI
	rrl	105595	903	GI
	rrl	106540	296	GI
	rrl	107054	365	GI
	rrl	107734	2111	GI
	rrl	110313	263	GI
	rpoB	38591	2280	GII
	psbB	54819	801	GII
	atpA	11922	132	GI
	ycf1	217193	1993	GII
	ycf1	219323	556	GI
Trentepohlia sp. YN1242	rpoA	29146	775	GI
	psbC	117934	316	GI
	chlB	89176	419	GI
	chlB	89798	223	GI
	clpP	152143	866	GII
	psbA	192355	1081	GII
	rrs	157213	276	GI
	rpl2	196201	243	GI
	rpl2	196604	616	GI
	rrl	76415	973	GI
	rrl	77914	243	GI
	rpoB	61159	40	Undetermined
	rpoB	61463	1185	GII
	atpB	127831	1117	GII
	rps8	214795	980	GII
	atpI	200138	226	GI
Trentepohlia sp. YN1317	rpoC2	196509	712	GII
	rpoC2	197751	130	GI
	rpoC1	163779	885	GII
	rpoA	154679	2638	GII	1
	psaC	140572	171	GI
	tufA	106623	180	GI
	tufA	107510	1227	GII
	tufA	108919	369	GI
	psbD	308330	1964	GII
	psbD	310677	279	GI
	psbD	311159	174	GI
	psbC	252975	1940	GII
	psbC	255292	339	GI
	psbC	255861	1327	GII
	psbC	257373	707	GII
	psaB	7653	3196	GII	2
	psaB	11790	1996	GII
	psaB	13998	349	GI
	psaB	14790	298	GI
	psaB	15270	488	GI
	psaB	16222	327	GI
	psaA	366323	215	GI
	petB	303367	395	GI
	psbA	352422	6975	GII	3
	psbA	359600	271	GI
	psbA	359990	3528	GII	2
	petA	55949	1322	GII
	ccsA	38166	472	GI
	rpl2	338455	720	GI
	rpl2	339337	665	GI
	rrl	224753	394	GI
	rrl	225221	2922	GI
	rrl	228337	836	GI
	rrl	229475	2502	GI
	rrl	232116	1337	GI
	rrl	234329	1199	GI
	rrl	235936	234	GI
	rpoB	200699	6878	GII
	rps9	130797	40	Undetermined
	atpB	325159	960	GII
	rps4	117324	2876	GII	3
	psbB	74168	1032	GI
	rpl23	334941	735	GI
	atpA	280616	2547	GI	1
